# Supplementary material for: C-Terminal-Modified Oligourea Foldamers as a Result of Terminal Methyl Ester Reactions under Alkaline Conditions
Source: Int J Mol Sci. 2023 Apr 6;24(7):6806. doi: 10.3390/ijms24076806 (PMC10094884; doi:10.3390/ijms24076806)
Supplement: Supplementary file 1 [file ijms-24-06806-s001.zip]

Archive with 1 entries (1 files):
- ijms-2329752-supplementary.pdf
